# Supplementary material for: Effects of plastic mulching on the accumulation and distribution of macro and micro plastics in soils of two farming systems in Northwest China
Source: PeerJ. 2020 Dec 1;8:e10375. doi: 10.7717/peerj.10375 (PMC7718786; doi:10.7717/peerj.10375)
Supplement: Supplemental Information 2 — All the macroplastic particles were collected in two study regions. For each selected field in each study region, macroplastic particles were divided into 5 size groups and divided into 0–10 cm, 10–20 cm and 20–30 cm. The raw data were showed with a unit of the mass and number of macroplastic particles per 0.5 m2 (g/0.5 m2 and particles/0.5 m2), when the data were used to draw the figures in the article, macroplastic mass were transformed from g/0.5 m2 to kg/ha by times 20. macroplastic number were transformed from particles/0.5 m2 to particles/ha by times 20,000. [file peerj-08-10375-s002.xlsx]

## Sheet: S1_Mass
Site-field(replication)(layer)	(g/0.5m2)	times 20 to kg/ha
S1	0.25-2 cm2	2-10 cm2	10-50 cm2	50-100 cm2	>100 cm2	SUM
S1-1(1) ( 0-10cm)	0.0004	0.2282	1.0444	1.1147	1.0161	3.4038
S1-1(1) (10-20cm)	0.0025	0.083	0.4005	0	0.1632	0.6492
S1-1 (1)(20-30cm)	0.0071	0.0741	0.0265	0	0	0.1077
S1-1(2) ( 0-10cm)	0.0087	0.2375	1.4386	0.8709	0.954	3.5097
S1-1(2) (10-20cm)	0	0.1638	0.8346	0.7682	0.4407	2.2073
S1-1(2) (20-30cm)	0	0.032	0.1605	0.0585	0.175	0.426
S1-1(3) ( 0-10cm)	0	0.2723	1.3775	0.8261	1.1259	3.6018
S1-1(3) (10-20cm)	0.0115	0.1578	1.0521	0.4931	0	1.7145
S1-1(3)(20-30cm)	0.005	0.0242	0.0143	0.0615	0	0.105
S1-2(1) ( 0-10cm)	0	0.0539	0.9922	0.7216	1.4574	3.2251
S1-2(1) (10-20cm)	0.0017	0.0861	0.4442	0.7275	1.0931	2.3526
S1-2 (1)(20-30cm)	0	0.0551	0.2784	0	0	0.3335
S1-2(2) ( 0-10cm)	0.0036	0.1941	1.3477	0.8467	1.478	3.8701
S1-2(2) (10-20cm)	0	0.0485	0.3537	0.1081	0.5557	1.066
S1-2(2) (20-30cm)	0	0.0086	0.0335	0	0	0.0421
S1-2(3) ( 0-10cm)	0	0.1547	0.6261	0.7856	1.0377	2.6041
S1-2(3) (10-20cm)	0.0038	0.0602	0.3793	0.0866	0.2862	0.8161
S1-2(3)(20-30cm)	0	0.0074	0.0475	0	0.2452	0.3001
S1-3(1) ( 0-10cm)	0.007	0.3214	1.4916	0.7226	1.2154	3.758
S1-3(1) (10-20cm)	0.0003	0.123	0.1732	0.1464	0.3339	0.7768
S1-3 (1)(20-30cm)	0	0.008	0.1345	0	0	0.1425
S1-3(2) ( 0-10cm)	0.006	0.2189	1.8054	0.7433	1.9503	4.7239
S1-3(2) (10-20cm)	0.0042	0.1231	0.2804	0.3211	0.2703	0.9991
S1-3(2) (20-30cm)	0	0.029	0.1855	0	0	0.2145
S1-3(3) ( 0-10cm)	0	0.3325	1.1684	0.6043	1.7607	3.8659
S1-3(3) (10-20cm)	0.0092	0.1787	0.5531	0	0.1749	0.9159
S1-3(3)(20-30cm)	0.0043	0.0327	0.1707	0.2344	0.4203	0.8624
S1-4(1) ( 0-10cm)	0	0.0931	0.5408	0.2341	0.5812	1.4492
S1-4(1) (10-20cm)	0.0032	0.0159	0.0833	0	0	0.1024
S1-4 (1)(20-30cm)	0	0.0023	0	0	0	0.0023
S1-4(2) ( 0-10cm)	0	0.0607	0.3178	0.3307	2.5216	3.2308
S1-4(2) (10-20cm)	0.0109	0.1165	0.2825	0.7723	0.4586	1.6408
S1-4(2) (20-30cm)	0	0.0545	0.0245	0	0	0.079
S1-4(3) ( 0-10cm)	0.0005	0.0953	0.4162	0.4258	0.7166	1.6544
S1-4(3) (10-20cm)	0.0034	0.0462	0.1621	0	0	0.2117
S1-4(3)(20-30cm)	0	0.0153	0.0258	0	0	0.0411
S1-5(1) ( 0-10cm)	0	0.0296	0.1181	0.3293	0.5039	0.9809
S1-5(1) (10-20cm)	0	0.04	0.1529	0	0.5169	0.7098
S1-5 (1)(20-30cm)	0	0.0086	0.0477	0	0.9039	0.9602
S1-5(2) ( 0-10cm)	0	0.018	0.43	0	0.8867	1.3347
S1-5(2) (10-20cm)	0.0012	0.0274	0.0164	0.6556	0	0.7006
S1-5(2) (20-30cm)	0.0007	0	0.1254	0	0	0.1261
S1-5(3) ( 0-10cm)	0	0.0531	0.1532	0.0942	2.4184	2.7189
S1-5(3) (10-20cm)	0	0.0256	0.2086	0.18	0.3871	0.8013
S1-5(3)(20-30cm)	0	0	0	0	0.238	0.238
S1-6(1) ( 0-10cm)	0	0.1868	1.3774	0	0.2633	1.8275
S1-6(1) (10-20cm)	0.004	0.0766	0.5601	0.2367	0	0.8774
S1-6 (1)(20-30cm)	0.0282	0.1054	0.466	0.0812	0	0.6808
S1-6(2) ( 0-10cm)	0	0	0.775	0.3044	0.2083	1.2877
S1-6(2) (10-20cm)	0.0029	0.0872	0.4375	0	0.282	0.8096
S1-6(2) (20-30cm)	0	0.0296	0.076	0	0	0.1056
S1-6(3) ( 0-10cm)	0.0082	0.144	0.3389	0.2732	0.6553	1.4196
S1-6(3) (10-20cm)	0	0.1051	0.555	0.0749	0	0.735
S1-6(3)(20-30cm)	0.006	0.0734	0.2288	0	0	0.3082

## Sheet: S1_Number
Site-field(replication)(layer)	(n/0.5m2)	times 20000 to n/ha
S1	<2 cm2	2-10 cm2	10-50 cm2	50-100 cm2	>100 cm2	SUM
S1-1(1) ( 0-10cm)	1	20	22	8	3	54
S1-1(1) (10-20cm)	1	7	9	0	1	18
S1-1 (1)(20-30cm)	5	14	1	0	0	20
S1-1(2) ( 0-10cm)	3	23	43	7	3	79
S1-1(2) (10-20cm)	0	17	22	7	2	48
S1-1(2) (20-30cm)	0	2	5	1	1	9
S1-1(3) ( 0-10cm)	0	24	33	7	4	68
S1-1(3) (10-20cm)	4	15	28	5	0	52
S1-1(3)(20-30cm)	1	2	1	1	0	5
S1-2(1) ( 0-10cm)	0	6	29	7	6	48
S1-2(1) (10-20cm)	1	8	14	5	1	29
S1-2 (1)(20-30cm)	0	6	9	0	0	15
S1-2(2) ( 0-10cm)	1	24	40	8	4	77
S1-2(2) (10-20cm)	0	4	14	1	1	20
S1-2(2) (20-30cm)	0	1	3	0	0	4
S1-2(3) ( 0-10cm)	0	12	18	7	4	41
S1-2(3) (10-20cm)	2	4	8	1	1	16
S1-2(3)(20-30cm)	0	2	2	0	1	5
S1-3(1) ( 0-10cm)	4	36	42	7	4	93
S1-3(1) (10-20cm)	1	14	8	2	1	26
S1-3 (1)(20-30cm)	0	3	3	0	0	6
S1-3(2) ( 0-10cm)	2	29	49	8	8	96
S1-3(2) (10-20cm)	2	14	10	4	1	31
S1-3(2) (20-30cm)	0	3	7	0	0	10
S1-3(3) ( 0-10cm)	0	32	29	5	5	71
S1-3(3) (10-20cm)	5	24	17	0	1	47
S1-3(3)(20-30cm)	3	6	5	2	1	17
S1-4(1) ( 0-10cm)	0	10	14	2	2	28
S1-4(1) (10-20cm)	1	1	3	0	0	5
S1-4 (1)(20-30cm)	0	1	0	0	0	1
S1-4(2) ( 0-10cm)	0	4	9	2	4	19
S1-4(2) (10-20cm)	3	10	12	6	2	33
S1-4(2) (20-30cm)	0	3	1	0	0	4
S1-4(3) ( 0-10cm)	1	8	12	4	3	28
S1-4(3) (10-20cm)	1	6	5	0	0	12
S1-4(3)(20-30cm)	0	1	1	0	0	2
S1-5(1) ( 0-10cm)	0	3	3	3	2	11
S1-5(1) (10-20cm)	0	4	3	0	2	9
S1-5 (1)(20-30cm)	0	1	2	0	3	6
S1-5(2) ( 0-10cm)	0	3	11	0	2	16
S1-5(2) (10-20cm)	1	2	1	5	0	9
S1-5(2) (20-30cm)	1	0	3	0	0	4
S1-5(3) ( 0-10cm)	0	6	5	1	6	18
S1-5(3) (10-20cm)	0	2	6	1	2	11
S1-5(3)(20-30cm)	0	0	0	0	1	1
S1-6(1) ( 0-10cm)	0	17	28	0	1	46
S1-6(1) (10-20cm)	1	8	16	2	0	27
S1-6 (1)(20-30cm)	7	10	7	1	0	25
S1-6(2) ( 0-10cm)	0	0	26	3	1	30
S1-6(2) (10-20cm)	1	9	11	0	3	24
S1-6(2) (20-30cm)	0	4	2	0	0	6
S1-6(3) ( 0-10cm)	5	19	1	3	3	31
S1-6(3) (10-20cm)	0	12	16	1	0	29
S1-6(3)(20-30cm)	1	7	7	0	0	15

## Sheet: S2_Mass
Site-field(replication)(layer)	(g/0.5m2)	times 20 to kg/ha
S2	< 2 cm2	2-10 cm2	10-50 cm2	50-100 cm2	>100 cm2	SUM
S2-1(1) ( 0-10cm)	0.1062	0.3434	0.301	0.311	0	1.0616
S2-1(1) (10-20cm)	0.066	0.304	0.3968	0.0738	0	0.8406
S2-1 (1)(20-30cm)	0.0275	0.2213	0.3911	0.1664	0	0.8063
S2-1(2) ( 0-10cm)	0.0912	0.4175	0.4744	0.1567	0	1.1398
S2-1(2) (10-20cm)	0.0451	0.2956	0.1337	0	0	0.4744
S2-1(2) (20-30cm)	0.0227	0.0961	0.1453	0.0578	0	0.3219
S2-1(3) ( 0-10cm)	0.0971	0.4575	0.3918	0.0678	0	1.0142
S2-1(3) (10-20cm)	0.0368	0.0378	0.179	0.1726	0	0.4262
S2-1(3)(20-30cm)	0.0419	0.1866	0.2107	0	0	0.4392
S2-2(1) ( 0-10cm)	0.0544	0.2553	0.8827	0.4444	1	2.6368
S2-2(1) (10-20cm)	0.0428	0.1841	0.4549	0.2653	0	0.9471
S2-2 (1)(20-30cm)	0.0333	0.1143	0.104	0.0669	0	0.3185
S2-2(2) ( 0-10cm)	0.0482	0.3175	0.7529	0.5638	0.6534	2.3358
S2-2(2) (10-20cm)	0.1271	0.2857	0.6575	0.0771	0	1.1474
S2-2(2) (20-30cm)	0.0837	0.2538	0.5017	0	0	0.8392
S2-2(3) ( 0-10cm)	0.0662	0.5307	0.978	0.617	0.594	2.7859
S2-2(3) (10-20cm)	0.0695	0.3087	0.8452	0.3075	0.1894	1.7203
S2-2(3)(20-30cm)	0.0361	0.289	0.275	0	0	0.6001
S2-3(1) ( 0-10cm)	0.0581	0.7946	0.5755	0.7693	0.8439	3.0414
S2-3(1) (10-20cm)	0.0762	0.2504	0.5756	0.6594	0.2481	1.8097
S2-3 (1)(20-30cm)	0.0143	0.0888	0.0265	0	0	0.1296
S2-3(2) ( 0-10cm)	0.0363	0.2236	0.7007	0.229	0.9457	2.1353
S2-3(2) (10-20cm)	0.0181	0.3575	0.5497	0	0.5609	1.4862
S2-3(2) (20-30cm)	0.0153	0.1209	0.2297	0	0	0.3659
S2-3(3) ( 0-10cm)	0.3497	0.483	0.663	0.981	0.1532	2.6299
S2-3(3) (10-20cm)	0.0148	0.0255	0.0895	0.178	0.105	0.4128
S2-3(3)(20-30cm)	0.007	0	0.0768	0	0	0.0838
S2-4(1) ( 0-10cm)	0.6651	1.0647	1.4535	0.759	0.7386	4.6809
S2-4(1) (10-20cm)	0.2168	0.5887	1.0772	0.4161	0.1479	2.4467
S2-4 (1)(20-30cm)	0.2202	0.4027	0.6097	0.2632	0.102	1.5978
S2-4(2) ( 0-10cm)	0.5505	1.0285	1.3457	0.241	0	3.1657
S2-4(2) (10-20cm)	0.2969	0.4961	1.009	0.2914	0.106	2.1994
S2-4(2) (20-30cm)	0.1376	0.364	0.0637	0	0	0.5653
S2-4(3) ( 0-10cm)	0.5622	0.9578	0.9369	0.9157	0.496	3.8686
S2-4(3) (10-20cm)	0.2899	0.667	0.745	0.864	0.428	2.9939
S2-4(3)(20-30cm)	0.1213	0.3685	0.2171	0	0	0.7069
S2-5(1) ( 0-10cm)	0.3291	0.3994	0.7432	0.4909	0.2877	2.2503
S2-5(1) (10-20cm)	0.413	0.5453	0.3771	0.2736	0	1.609
S2-5 (1)(20-30cm)	0.0723	0.176	0.0358	0	0	0.2841
S2-5(2) ( 0-10cm)	0.1627	0.7718	1.0404	0.3046	0.169	2.4485
S2-5(2) (10-20cm)	0.0995	0.3513	0.3233	0.068	0	0.8421
S2-5(2) (20-30cm)	0.0239	0.2238	0.1911	0	0.0992	0.538
S2-5(3) ( 0-10cm)	0.1367	0.4943	1.354	0.6099	0.1522	2.7471
S2-5(3) (10-20cm)	0.0898	0.257	0.3351	0	0	0.6819
S2-5(3)(20-30cm)	0.2147	0.3421	0.2041	0	0	0.7609

## Sheet: S2_number
Site-field(replication)(layer)	(n/0.5m2)	times 20000 to n/ha
S2	< 2 cm2	2-10 cm2	10-50 cm2	50-100 cm2	>100 cm2	SUM
S2-1(1) ( 0-10cm)	44	63	23	4	0	134
S2-1(1) (10-20cm)	42	54	14	1	0	111
S2-1 (1)(20-30cm)	16	30	14	2	0	62
S2-1(2) ( 0-10cm)	41	56	11	2	0	110
S2-1(2) (10-20cm)	40	43	5	0	0	88
S2-1(2) (20-30cm)	6	11	7	1	0	25
S2-1(3) ( 0-10cm)	42	65	10	1	0	118
S2-1(3) (10-20cm)	22	8	8	2	0	40
S2-1(3)(20-30cm)	26	29	10	0	0	65
S2-2(1) ( 0-10cm)	45	41	35	7	7	135
S2-2(1) (10-20cm)	26	29	18	4	0	77
S2-2 (1)(20-30cm)	32	24	5	1	0	62
S2-2(2) ( 0-10cm)	35	43	27	8	5	118
S2-2(2) (10-20cm)	46	55	28	1	0	130
S2-2(2) (20-30cm)	62	24	15	0	0	101
S2-2(3) ( 0-10cm)	43	74	35	8	4	164
S2-2(3) (10-20cm)	28	57	28	3	1	117
S2-2(3)(20-30cm)	24	38	9	0	0	71
S2-3(1) ( 0-10cm)	18	53	20	9	8	108
S2-3(1) (10-20cm)	31	37	22	9	1	100
S2-3 (1)(20-30cm)	14	18	1	0	0	33
S2-3(2) ( 0-10cm)	24	45	27	3	5	104
S2-3(2) (10-20cm)	25	82	20	0	1	128
S2-3(2) (20-30cm)	7	17	8	0	0	32
S2-3(3) ( 0-10cm)	65	62	25	10	3	165
S2-3(3) (10-20cm)	6	4	2	2	1	15
S2-3(3)(20-30cm)	5	0	2	0	0	7
S2-4(1) ( 0-10cm)	255	162	50	10	4	481
S2-4(1) (10-20cm)	190	106	42	5	1	344
S2-4 (1)(20-30cm)	95	68	27	3	1	194
S2-4(2) ( 0-10cm)	345	200	60	3	0	608
S2-4(2) (10-20cm)	162	116	39	3	1	321
S2-4(2) (20-30cm)	96	68	3	0	0	167
S2-4(3) ( 0-10cm)	254	122	39	10	3	428
S2-4(3) (10-20cm)	210	114	25	9	4	362
S2-4(3)(20-30cm)	67	46	6	0	0	119
S2-5(1) ( 0-10cm)	110	103	32	5	2	252
S2-5(1) (10-20cm)	213	12	14	3	1	243
S2-5 (1)(20-30cm)	52	29	2	0	0	83
S2-5(2) ( 0-10cm)	48	140	38	3	1	230
S2-5(2) (10-20cm)	58	55	14	1	0	128
S2-5(2) (20-30cm)	0	45	11	0	1	57
S2-5(3) ( 0-10cm)	70	97	43	6	2	218
S2-5(3) (10-20cm)	76	44	13	0	0	133
S2-5(3)(20-30cm)	80	53	9	0	0	142
